# Supplementary material for: Pervasive Chimerism in the Replication-Associated Proteins of Uncultured Single-Stranded DNA Viruses
Source: Viruses. 2018 Apr 10;10(4):187. doi: 10.3390/v10040187 (PMC5923481; doi:10.3390/v10040187)
Supplement: Supplementary file 1 [file viruses-10-00187-s001.zip]

Archive with 2 entries (2 files):
- Figure S1.pdf
- Supplementary file 1.xlsx
